# Supplementary material for: Searching for biomarkers in schizophrenia and psychosis: Case‐control study using capillary electrophoresis and liquid chromatography time‐of‐flight mass spectrometry and systematic review for biofluid metabolites
Source: Neuropsychopharmacol Rep. 2021 Dec 8;42(1):42–51. doi: 10.1002/npr2.12223 (PMC8919119; doi:10.1002/npr2.12223)
Supplement: Supplementary file 5 — Table S1 [file NPR2-42-42-s003.xlsx]

## Sheet: Sheet1
metabolites	p(corr)[1]	p [1]
Lactic acid	0.551533	0.849406
Ala	0.241573	0.842048
Glu	0.212781	0.808651
Octanoic acid	0.210607	0.453466
Leu	0.189015	0.629866
Pro	0.144307	0.495103
Ornithine	0.142484	0.715167
Ser	0.136531	0.750455
Gly	0.136023	0.560224
Ile	0.126707	0.569814
Phe	0.125178	0.65523
Lys	0.123757	0.566123
Val	0.0838632	0.317607
His	0.0812198	0.599523
Tyr	0.0801422	0.535002
Asp	0.0775822	0.715439
Choline	0.0695147	0.687266
Asn	0.0686111	0.644361
Taurine	0.0519361	0.70118
Thr	0.0510493	0.292047
Hypoxanthine	0.0492441	0.747929
Glycerol	0.0456618	0.207513
5-Oxoproline	0.0429583	0.725656
Met	0.0411465	0.535727
15(S)-HETE-1	0.0402301	0.752688
Deoxycholic acid	0.0371883	0.32558
Glycerophosphocholine	0.0341851	0.75036
Glycochenodeoxycholic acid	0.0329441	0.303699
Cholic acid	0.0300825	0.329892
Gly-Gly	0.0277739	0.754217
Arachidonic acid	0.0266633	0.324061
N-Acetylornithine	0.0256535	0.658749
N6-Methyllysine	0.0253444	0.360882
N-Acetylgalactosamine-1N-Acetylmannosamine-1N-Acetylglucosamine-1	0.0231033	0.54994
Cystine	0.0230222	0.239759
Trimethylamine N-oxide	0.023006	0.301166
Malic acid	0.0214827	0.495726
Ethanolamine	0.0207544	0.620604
8-Hydroxyoctanoic acid	0.0204618	0.442391
Creatine	0.0189545	0.109738
Glycodeoxycholic acid	0.0184297	0.208219
Desmosterol-27-Dehydrocholesterol-2	0.0179474	0.308836
Arg	0.0178684	0.0993903
Glycocholic acid	0.017753	0.359689
XC0016	0.0172862	0.185708
Taurochenodeoxycholic acid	0.016142	0.264151
Methionine sulfoxide	0.0150944	0.554448
18-HydroxycorticosteroneCortisol	0.0145156	0.232589
Gly-Asp	0.0140488	0.762994
Nalidixic acid	0.0132582	0.301193
N-Acetylgalactosamine-2N-Acetylmannosamine-2N-Acetylglucosamine-2	0.0129045	0.639888
Sphingosine	0.0121529	0.578538
Glycoursodeoxycholic acid	0.0120095	0.201573
Sarcosine	0.0118781	0.415682
AC(18:2)	0.0118563	0.205031
Glu-Glu	0.0117841	0.676125
Xanthine	0.0114185	0.442916
Testosterone-2	0.0105262	0.549713
Ser-Glu	0.0101791	0.751174
Chenodeoxycholic acid	0.00949168	0.140167
Gluconic acid	0.0093266	0.355553
Pelargonic acid	0.00907845	0.375612
Glycolithocholic acid	0.00901543	0.375742
2-Hydroxyvaleric acid	0.0089073	0.321269
1,2-Dipalmitoyl-glycero-3-phosphoethanolamine-2	0.00869167	0.56469
Glucuronic acidGalacturonic acid	0.00845332	0.397504
Nicotinamide	0.00830744	0.664308
Anandamide	0.00824278	0.255362
4-Androsten-3,17-dione	0.0080862	0.479828
Threonic acid	0.00802613	0.150675
Taurodeoxycholic acid	0.00798114	0.13866
Taurocholic acid	0.0079538	0.2737
Pyruvic acid	0.00736838	0.101622
Hyodeoxycholic acid	0.00722296	0.3373
Cysteine glutathione disulfide	0.00703996	0.264574
Homocitrulline	0.00685769	0.481253
Taurolithocholic acid 3-sulfate	0.00684955	0.29065
O-Acetylhomoserine2-Aminoadipic acid	0.00670361	0.310832
Gluconolactone	0.00669677	0.390102
7-Hydroxycoumarin	0.00652783	0.305548
Hypotaurine	0.00629482	0.250477
XC0029	0.00627686	0.359533
Vanillic acid	0.00626099	0.179441
15(S)-HETE-2	0.00581036	0.782712
Medroxyprogesterone	0.00569273	0.392147
XA0036	0.00565738	0.218238
4-Methyl-2-oxovaleric acid3-Methyl-2-oxovaleric acid	0.00559847	0.0669312
4-Pyridoxic acid	0.00536635	0.179441
XC0061	0.0053336	0.201568
Trilaurin-1	0.00524267	0.123384
S-Methylglutathione	0.00492161	0.355163
Cystathionine	0.00481689	0.419845
Brassinolide	0.00473818	0.303848
Cyclohexylamine	0.00472067	0.301287
Serotonin	0.00445552	0.307603
Alliin	0.00442885	0.152656
Mucic acid	0.00438484	0.158169
Sphinganine	0.0041902	0.333265
S-Methylcysteine	0.00411408	0.0990906
Uridine	0.00411247	0.154997
Glutathione (GSSG)_divalent	0.00410437	0.295971
N2-Phenylacetylglutamine	0.00405189	0.143936
Diethylaminomalonic acid	0.00403765	0.267575
Butyrylcarnitine	0.00403671	0.177264
Lathosterol	0.00399058	0.308632
Tauroursodeoxycholic acid	0.00388464	0.236449
Taurolithocholic acid	0.00384832	0.211992
Pantothenic acid	0.00378089	0.250672
N-Acetylserine	0.00359666	0.239628
XC0120	0.00345569	0.0781668
ADMA	0.00343086	0.333179
5-Hydroxylysine	0.00315805	0.274905
Lithocholic acid	0.00306627	0.365605
p-Anisic acid	0.00303381	0.170386
Mannosamine	0.00301565	0.219292
Homocystine	0.00281504	0.15538
Isobutylamine	0.00281128	0.0747083
N5-Ethylglutamine	0.00264798	0.0677816
Stearoyl ethanolamide	0.00251467	0.183298
S-Carboxymethylcysteine	0.00224901	0.105576
3-Methoxytyrosine	0.00224884	0.320372
α-Tocopherol acetate	0.00215645	0.254652
Phytosphingosine	0.00213455	0.229548
FA(13:0)-1	0.00205776	0.435618
SDMA	0.00194639	0.173412
Indole-3-carboxaldehyde-1	0.0018866	0.0820723
N8-Acetylspermidine	0.00179401	0.235934
Desmosterol-17-Dehydrocholesterol-1	0.00171268	0.195029
XC0132	0.00166257	0.207365
1-Methyladenosine	0.0016321	0.208596
Pregnenolone sulfate	0.0016038	0.0480249
Indole-3-acetic acid	0.00160208	0.0816928
3-Amino-1,2,4-triazole	0.00158557	0.107727
1,2-Distearoyl-glycero-3-phosphocholine-2	0.00153322	0.150954
N-Acetyllysine	0.00149397	0.15396
1-Aminocyclopentanecarboxylic acid	0.00141038	0.229065
Pipecolic acid	0.0012456	0.0414031
N6-Acetyllysine	0.00121644	0.0819759
Ketoprofen	0.00109634	0.0758864
Pyridoxal	0.00108014	0.179441
DatiscetinKaempferol	0.00107647	0.209949
1,2-Distearoyl-glycero-3-phosphocholine-1	0.00107183	0.128988
Malvidin	0.00090335	0.146069
Topiramic acid	0.000840409	0.0758864
Solanidine	0.000819031	0.0799483
Eleutheroside B	0.00080827	0.220318
Linoleyl ethanolamide-1	0.000801103	0.185802
Propionic acid	0.000736412	0.0340733
Hydroxyindole	0.000709736	0.0878211
Trigonelline	0.000690798	0.0167351
Argininosuccinic acid	0.000671477	0.128925
Epicatechin gallate	0.000669661	0.173691
Formononetin 7-glucoside	0.000623219	0.179441
Decanoic acid	0.000606806	0.142672
Muscimol	0.00055592	0.0629058
Carboxymethyllysine	0.000481616	0.0520006
Indole-3-carboxaldehyde-2	0.000475719	0.0248857
N-Acetyl-β-alanine	0.000453918	0.0415805
19-Methylarachidic acidHeneicosanoic acid	0.000393743	0.179441
Triethanolamine	0.000331911	0.0467072
XC0065	0.000300578	0.0465188
Morpholine	0.000284132	0.0226604
Palmitoylethanolamide	0.000245706	0.0126205
21-Hydroxypregnenolone-117α-Hydroxypregnenolone-2	0.000121486	0.0350427
Eriodictyol	0.000114328	0.0395791
Leukotriene B4-1	2.3848e-05	0.00958172
5-Methoxyindoleacetic acid-1	-2.58319e-06	-0.000246191
S-Methylmethionine	-6.99832e-06	-0.000923068
Trilaurin-3	-1.47052e-05	-0.00127608
Caffeine	-3.66583e-05	-0.00108986
11β-Hydroxyandrost-4-ene-3,17-dione	-3.8609e-05	-0.0038317
Kynurenic acid	-0.000185119	-0.0380721
Melamine	-0.000200153	-0.0185133
Sphingomyelin(d18:1/16:0)	-0.000206094	-0.0287872
FA(19:0)-2	-0.000226264	-0.0353735
Testosterone acetate-2	-0.000307126	-0.0433611
Quinic acid	-0.000318857	-0.00974328
7-Dehydrocholesterol-3	-0.000408813	-0.0450416
2-Hydroxytetradecanoic acid-2	-0.00047712	-0.076134
FA(24:2)	-0.000483889	-0.0845844
XC0001	-0.000502185	-0.0745936
N-Acetylputrescine	-0.000531667	-0.0805519
20α-Hydroxyprogesterone	-0.000542062	-0.0441163
Hydroxyproline	-0.000597542	-0.00971947
FA(19:0)-1	-0.000606139	-0.080493
17α-Estradiol	-0.000621964	-0.0580772
Baicalein	-0.000719695	-0.186579
Genistein	-0.000755508	-0.142563
Ursodeoxycholic acid	-0.000766911	-0.0306
5-Methoxyindoleacetic acid-2	-0.000770396	-0.103906
N,N-Dimethylglycine	-0.000773993	-0.0177948
Daidzein	-0.000797115	-0.160875
1,2-Dipalmitoyl-glycero-3-phosphoethanolamine-1	-0.000869106	-0.0753671
21-Deoxycortisol-2Corticosterone-2Cortexolone-2	-0.000882624	-0.190913
21-Deoxycortisol-1Corticosterone-1Cortexolone-1	-0.000894737	-0.0560451
Creatinine	-0.0010339	-0.00958211
o-Aminophenol	-0.00111431	-0.170871
AC(14:1)-3	-0.00111887	-0.114238
FA(15:1)-1FA(15:1)-2	-0.0011915	-0.25888
FA(24:0)-1	-0.00120586	-0.277065
cis-5,8,11,14,17-Eicosapentaenoic acidAbietic acid	-0.00127922	-0.0303249
FA(16:3)	-0.00136868	-0.173538
Erucic acid	-0.00138754	-0.059152
Ricinoleic acid-1	-0.00139561	-0.24134
Tyr-Glu	-0.00149487	-0.18998
Estriol	-0.00152708	-0.229034
FA(22:3)-2	-0.00156585	-0.256307
Kynurenine	-0.00160921	-0.0798988
3-Hydroxytetradecanoic acid-12-Hydroxytetradecanoic acid-1	-0.00161963	-0.179062
Diosgenin	-0.00166496	-0.0777892
FA(13:0)-2	-0.00166731	-0.286964
Thyroxine	-0.00168843	-0.223361
Stearidonic acid	-0.00170558	-0.122105
Estrone 3-sulfate	-0.00173548	-0.342698
Isovalerylcarnitine	-0.0017522	-0.192598
Stigmasterol-1	-0.00175917	-0.191664
FA(12:1)	-0.00176572	-0.329142
FA(22:2)	-0.00189117	-0.327405
Testosterone acetate-1	-0.0019188	-0.262263
Glycitein	-0.00196763	-0.315464
Betonicine	-0.00197308	-0.149611
Ergosterol	-0.00199751	-0.122784
21-Hydroxypregnenolone-117α-Hydroxypregnenolone-1	-0.00204372	-0.337766
FA(17:2)	-0.0020479	-0.438437
N1-Methyl-4-pyridone-5-carboxamide	-0.00209163	-0.178979
FA(16:2)	-0.00212259	-0.250154
Urocanic acid	-0.00215094	-0.147058
FA(22:4)-1	-0.00215355	-0.414843
Hexamine	-0.00231924	-0.260991
Trilaurin-2	-0.002404	-0.209547
Piperidine	-0.00244032	-0.07225
FA(24:0)-2	-0.00257859	-0.527689
FA(24:4)	-0.00262716	-0.377111
Cortisone	-0.00275175	-0.164118
FA(19:2)	-0.00287191	-0.418266
Nervonic acid-1	-0.0029646	-0.545842
Progesterone	-0.00297059	-0.161105
Oleoyl ethanolamide-1	-0.00314492	-0.113528
N-Acetylglycine	-0.00315528	-0.138011
Behenic acid	-0.00316138	-0.410075
Campesterol-2	-0.00329815	-0.3358
FA(24:5)	-0.00336297	-0.339352
FA(22:3)-1	-0.00342936	-0.536466
LanosterolCycloartenol	-0.00344006	-0.359565
Adenosine	-0.00345888	-0.228753
3-Hydroxytetradecanoic acid-2	-0.0035251	-0.413416
FA(14:2)	-0.00359983	-0.427526
FA(15:0)-1	-0.00364125	-0.455473
Liquiritigenin	-0.00370411	-0.318605
1-Methyl-4-imidazoleacetic acid	-0.0037199	-0.235201
Ectoine	-0.00401255	-0.241436
FA(25:0)	-0.00404358	-0.427234
AC(15:0)	-0.00417144	-0.33567
Alloisoleucine	-0.00417574	-0.134902
Linoleyl ethanolamide-2	-0.0042382	-0.28952
FA(26:0)	-0.0042473	-0.426038
FA(26:2)	-0.00429535	-0.46093
Isovaleric acidValeric acid	-0.0043445	-0.151362
Nervonic acid-2	-0.00445812	-0.262788
cis-4-Hydroxyproline	-0.00452717	-0.365444
Theobromine	-0.00474566	-0.144833
FA(14:1)-1-1FA(14:1)-2-1	-0.00491153	-0.428115
Pentadecanoic acid	-0.00497653	-0.435942
2-Hydroxybutyric acid	-0.00503697	-0.0732491
Diethanolamine	-0.00506758	-0.15352
FA(14:1)-1-2FA(14:1)-2-2	-0.00508555	-0.396377
Trp	-0.00515524	-0.0385475
AC(20:0)	-0.00532752	-0.47755
3-Indoxylsulfuric acid	-0.0053803	-0.144144
Astaxanthin	-0.00551342	-0.274697
cis-8,11,14-Eicosatrienoic acid	-0.00556153	-0.211865
Dyphylline	-0.00564991	-0.0955084
AC(14:3)	-0.00570956	-0.425098
Stachydrine	-0.00571536	-0.0685168
AC(14:2)-1	-0.00576255	-0.484293
Tricosanoic acid	-0.00580973	-0.497162
FA(12:0)-1	-0.0059123	-0.380025
Stigmasterol-2	-0.00622986	-0.3225
Arachidic acid	-0.00652884	-0.608046
Glucose 6-phosphate	-0.00653598	-0.290768
Guanidoacetic acid	-0.00664292	-0.265611
1-Methylnicotinamide	-0.0067053	-0.431849
Myristoleic acid	-0.00672315	-0.314939
AC(20:1)	-0.00691248	-0.463761
Sitosterol	-0.00693156	-0.270887
N-Methylproline	-0.00694233	-0.214215
FA(20:3)	-0.00696035	-0.306059
Isocitric acid	-0.00726783	-0.331501
AC(16:2)	-0.00740568	-0.485268
Paraxanthine	-0.00740657	-0.178885
Guanidinosuccinic acid	-0.00772764	-0.611692
FA(22:5)-1	-0.00773476	-0.344143
Oleoyl ethanolamide-2	-0.00779826	-0.353927
Betulinic acid	-0.00784167	-0.627756
AC(14:1)-1	-0.00831886	-0.504568
Ricinoleic acid-2	-0.00883225	-0.386423
AC(14:2)-2	-0.00901785	-0.56624
FA(14:3)	-0.00928172	-0.132897
Campesterol-1	-0.00942354	-0.374502
2-Oxoisovaleric acid	-0.00988652	-0.317822
3-Aminobutyric acid	-0.00990866	-0.246739
FA(17:0)-1Heptadecanoic acid-1	-0.00996145	-0.62447
AC(14:0)	-0.0100773	-0.480731
Cholesterol sulfate	-0.010369	-0.196569
cis-11,14-Eicosadienoic acid	-0.010483	-0.361321
FA(19:1)	-0.0105702	-0.565378
2-Aminoisobutyric acid2-Aminobutyric acid	-0.0107029	-0.133498
AC(14:1)-4	-0.011514	-0.6639
Octanoylcarnitine	-0.0116257	-0.624216
AC(12:1)-1	-0.0116876	-0.665423
FA(17:0)-2Heptadecanoic acid-2	-0.0116983	-0.546096
FA(17:1)	-0.0117922	-0.49716
Acetoacetic acid	-0.0119919	-0.45821
AC(16:1)	-0.0123077	-0.39994
FA(22:5)-2	-0.0126195	-0.488425
AC(12:1)-2	-0.0135997	-0.712999
AC(13:1)	-0.0138568	-0.46033
Guanosine	-0.0142105	-0.585182
FA(22:4)-2	-0.0144989	-0.370516
Palmitoylcarnitine	-0.0145632	-0.333658
AC(18:0)	-0.0149296	-0.548311
FA(22:5)-3	-0.01569	-0.35373
Dehydroisoandrosterone 3-sulfate	-0.0160887	-0.102778
AC(14:2)-3	-0.0166391	-0.515885
AC(12:1)-3	-0.0167665	-0.490719
Myristic acid	-0.0177492	-0.463347
Hecogenin	-0.0178033	-0.432792
AC(18:1)	-0.0197437	-0.282625
AC(12:0)	-0.0205582	-0.651471
cis-11-Eicosenoic acid	-0.020593	-0.423146
1-Methylhistidine3-Methylhistidine	-0.0221583	-0.277225
Lauric acid	-0.0225786	-0.551217
Betaine	-0.0239569	-0.170742
Inosine	-0.0276948	-0.522696
AC(14:1)-2	-0.0289738	-0.580668
Citrulline	-0.0300723	-0.330482
Linoleic acid	-0.0349231	-0.327992
Citric acid	-0.0353218	-0.333846
Uric acid	-0.0358314	-0.227831
Linolenic acid	-0.0390241	-0.520397
Palmitoleic acid	-0.0406208	-0.412183
cis-4,7,10,13,16,19-Docosahexaenoic acid	-0.0472302	-0.345975
Gln	-0.0491472	-0.184328
Carnitine	-0.0540436	-0.370733
Cholesterol	-0.0544046	-0.466696
O-Acetylcarnitine	-0.0674429	-0.620626
3-Hydroxybutyric acid	-0.0688878	-0.446239
α-Tocopherol	-0.0711597	-0.564026
Stearic acid	-0.0804133	-0.578155
Oleic acid	-0.0942322	-0.51738
Palmitic acid	-0.0977136	-0.488432
Urea	-0.507666	-0.734628
β-Ala	-0.00714768	-0.247381
γ-Butyrobetaine	-0.0175933	-0.611179
γ-Tocopherol	-0.0327006	-0.488648
