# Supplementary material for: Searching for biomarkers in schizophrenia and psychosis: Case‐control study using capillary electrophoresis and liquid chromatography time‐of‐flight mass spectrometry and systematic review for biofluid metabolites
Source: Neuropsychopharmacol Rep. 2021 Dec 8;42(1):42–51. doi: 10.1002/npr2.12223 (PMC8919119; doi:10.1002/npr2.12223)
Supplement: Supplementary file 7 — Table S3 [file NPR2-42-42-s002.xlsx]

## Sheet: Sheet1
metabolites	loadings	Confidence interval(CI)	The absolute of loadings/ CI
FA(15:0)-1	-0.00366742	0.00071968	5.0959
FA(17:0)-1Heptadecanoic acid-1	-0.00820073	0.00212706	3.85543
FA(19:1)	-0.00959093	0.0033353	2.87558
Thyroxine	-0.00283619	0.0010313	2.75011
cis-11-Eicosenoic acid	-0.0233029	0.00847631	2.74918
Citric acid	-0.0385242	0.0151862	2.53679
Pregnenolone sulfate	-0.0113744	0.00450295	2.52599
22-Hydroxycholesterol	-0.00245192	0.000974322	2.51654
Dehydroisoandrosterone 3-sulfate	-0.0420708	0.0173206	2.42895
Stearic acid	-0.0496951	0.0206891	2.40199
Campesterol-1	0.00478471	0.00199925	2.39325
FA(24:4)	-0.00260388	0.00116216	2.24055
FA(22:3)-2	-0.00227405	0.00101826	2.23327
Pentadecanoic acid	-0.00550317	0.0024974	2.20356
FA(17:0)-2Heptadecanoic acid-2	-0.00958498	0.0043688	2.19396
FA(22:4)-1	-0.00251937	0.00115536	2.18059
AC(18:1)	-0.0300869	0.0138593	2.17088
Arachidic acid	-0.00313877	0.00147045	2.13456
Palmitoylcarnitine	-0.0170479	0.008252	2.06591
AC(14:2)-2	-0.00555743	0.00269598	2.06138
FA(22:2)	-0.00233459	0.00115165	2.02717
cis-11,14-Eicosadienoic acid	-0.015135	0.007485	2.02204
State	0.939918	0.466196	2.01614
Ornithine	0.0465253	0.0233083	1.99608
FA(15:1)-1FA(15:1)-2	-0.00118465	0.000595182	1.9904
AC(14:2)-3	-0.0119846	0.00639714	1.87343
AC(20:0)	-0.00280781	0.00152354	1.84295
Sitosterol	0.00460979	0.00251612	1.8321
Erucic acid	-0.00545846	0.00298797	1.82681
Trp	0.0482152	0.0267603	1.80174
Tyr	0.046691	0.0259547	1.79894
Taurolithocholic acid 3-sulfate	-0.00511119	0.00286083	1.78661
FA(22:3)-1	-0.00228366	0.00131875	1.73169
FA(19:2)	-0.00301739	0.00174402	1.73013
AC(18:0)	-0.00932154	0.00544127	1.71312
Oleic acid	-0.086843	0.0508733	1.70704
AC(14:2)-1	-0.00344321	0.00203949	1.68827
Pro	0.0518062	0.0310081	1.67073
Myristic acid	-0.0204085	0.0125106	1.6313
Nervonic acid-2	-0.00524014	0.00322089	1.62692
AC(20:1)	-0.00741851	0.00460845	1.60976
XC0061	0.00582698	0.00365053	1.5962
AC(12:1)-3	-0.0113884	0.00714267	1.59442
Indole-3-carboxaldehyde-1	0.00551879	0.00353224	1.56241
AC(14:3)	-0.00358695	0.0023021	1.55812
Palmitic acid	-0.091556	0.0590532	1.5504
Ala	0.0894112	0.0580261	1.54088
AC(16:2)	-0.00657067	0.00427114	1.53839
Val	0.0939086	0.0613103	1.53169
AC(14:1)-2	-0.0184852	0.0122076	1.51424
FA(24:2)	-0.00159404	0.00106493	1.49685
18-HydroxycorticosteroneCortisol	-0.0231602	0.0154899	1.49518
FA(22:4)-2	-0.0211975	0.014269	1.48556
FA(17:2)	-0.00219804	0.00151586	1.45003
AC(14:1)-4	-0.00467294	0.00323418	1.44486
Linoleic acid	-0.0508885	0.035423	1.43659
AC(14:0)	-0.0095567	0.00676543	1.41258
Malic acid	-0.00534825	0.00382903	1.39676
FA(12:0)-1	-0.00622798	0.00463175	1.34463
FA(22:5)-2	-0.0112554	0.00846569	1.32953
AC(18:2)	-0.012383	0.00942319	1.3141
O-Acetylcarnitine	-0.0401528	0.0312306	1.28569
Linolenic acid	-0.0372536	0.0290897	1.28065
Stigmasterol-2	0.00302881	0.00239204	1.2662
AC(14:1)-1	-0.00711611	0.0056341	1.26304
FA(24:5)	-0.00369223	0.00293023	1.26005
Myristoleic acid	-0.0112525	0.00898566	1.25227
LanosterolCycloartenol	0.00145222	0.00116153	1.25026
5-Hydroxylysine	0.00217954	0.00174477	1.24918
FA(17:1)	-0.0129307	0.0104363	1.23901
FA(13:0)-2	-0.00123349	0.000996091	1.23833
FA(19:0)-2	-0.00190666	0.00157039	1.21413
Stigmasterol-1	0.00207583	0.00174545	1.18928
Kynurenine	0.00690588	0.00584381	1.18174
Oleoyl ethanolamide-2	-0.00822606	0.00698791	1.17718
Solanidine	0.00118659	0.00104685	1.13349
Palmitoleic acid	-0.0498917	0.0447631	1.11457
2-Hydroxybutyric acid	-0.0349152	0.0314834	1.109
AC(12:1)-1	-0.00420478	0.00382368	1.09967
FA(22:5)-3	-0.0248751	0.0231261	1.07563
Ursodeoxycholic acid	0.00447668	0.00417157	1.07314
Stearidonic acid	-0.00410378	0.00390618	1.05059
FA(16:2)	-0.00347633	0.00338996	1.02548
FA(14:1)-1-2FA(14:1)-2-2	-0.0074225	0.00725385	1.02325
AC(16:1)	-0.0127551	0.012474	1.02253
Nicotinamide	0.00200582	0.00196567	1.02043
Guanidinosuccinic acid	-0.00199242	0.00195786	1.01765
FA(20:3)	-0.0109398	0.0107937	1.01354
3-Hydroxybutyric acid	-0.0978345	0.0969452	1.00917
Brassinolide	0.00347019	0.00345102	1.00555
FA(12:1)	-0.00276987	0.00285257	0.971009
cis-8,11,14-Eicosatrienoic acid	-0.0116001	0.0119964	0.966965
FA(22:5)-1	-0.00975848	0.010093	0.966856
AC(12:0)	-0.0104474	0.0108174	0.965796
5-Methoxyindoleacetic acid-1	-0.00149925	0.00156382	0.95871
Choline	0.0248484	0.0262408	0.946938
Chenodeoxycholic acid	0.00987485	0.0104529	0.9447
cis-4,7,10,13,16,19-Docosahexaenoic acid	-0.0599978	0.0637304	0.941431
Linoleyl ethanolamide-2	-0.00382902	0.00408716	0.936841
FA(26:0)	-0.00126306	0.00135407	0.932788
Genistein	0.000837873	0.000909462	0.921284
α-Tocopherol acetate	0.00121742	0.00132623	0.917955
Gly	0.0472989	0.0516252	0.916198
His	0.0364186	0.0404625	0.900058
Taurolithocholic acid	-0.00103786	0.00118097	0.87882
Testosterone acetate-1	0.00267786	0.00306392	0.873998
Arachidonic acid	-0.0379933	0.0444168	0.855381
FA(25:0)	-0.00126352	0.00155403	0.81306
AC(15:0)	-0.00184099	0.00226792	0.811753
Urea	-0.107948	0.133436	0.808987
Octanoic acid	0.0372397	0.0467701	0.796229
Trilaurin-3	0.00365075	0.00460151	0.793381
AC(12:1)-2	-0.0033922	0.00428122	0.792344
Lauric acid	-0.0105332	0.0133484	0.789098
Tricosanoic acid	-0.00356587	0.00455546	0.782768
8-Hydroxyoctanoic acid	0.00345396	0.00444173	0.777616
Glu	0.0586628	0.0754635	0.777367
11β-Hydroxyandrost-4-ene-3,17-dione	-0.0019799	0.00257147	0.769949
Estrone 3-sulfate	-0.00206366	0.00268827	0.767654
γ-Tocopherol	0.0100264	0.0130665	0.767336
Arg	0.0461152	0.0605825	0.761197
Octanoylcarnitine	-0.00516244	0.00680872	0.75821
Homocitrulline	-0.00168636	0.0022303	0.756114
N-Acetylglycine	-0.00592181	0.00789425	0.750142
Ergosterol	-0.00280174	0.00376242	0.744664
FA(14:2)	-0.00336162	0.00455223	0.738456
Glycolithocholic acid	-0.00092987	0.00125956	0.73825
Quinic acid	-0.00384042	0.00524412	0.732329
ADMA	0.00238341	0.00332429	0.716968
2-Aminoisobutyric acid2-Aminobutyric acid	-0.0272488	0.038271	0.711996
Behenic acid	-0.00105756	0.00151768	0.696827
17α-Estradiol	0.00598806	0.00863643	0.693349
Hecogenin	0.00767631	0.0113113	0.678641
Lys	0.052482	0.078148	0.671572
2-Hydroxyvaleric acid	0.00296487	0.00448066	0.661704
Ricinoleic acid-2	-0.00744802	0.0112961	0.659344
FA(16:3)	-0.00242883	0.0037191	0.653069
N6-Methyllysine	0.006544	0.0101072	0.647459
FA(19:0)-1	-0.00148385	0.0022962	0.64622
XA0036	0.00248023	0.0038735	0.640307
Trilaurin-2	0.00530024	0.00838902	0.631807
Citrulline	0.0156392	0.024826	0.629952
Met	0.00988551	0.0157595	0.627273
N-Acetylserine	-0.00157819	0.00252279	0.625573
1,2-Dipalmitoyl-glycero-3-phosphoethanolamine-1	-0.00217544	0.00356181	0.610768
Carnitine	0.0181047	0.0298242	0.607047
Palmitoylethanolamide	-0.00512502	0.00851794	0.601674
21-Deoxycortisol-1Corticosterone-1Cortexolone-1	-0.00592441	0.00988349	0.599425
GalactosamineGlucosamine	0.00331384	0.00556283	0.595711
Stearoyl ethanolamide	-0.00181774	0.00308289	0.589622
FA(24:0)-2	-0.000853942	0.00146694	0.582125
Linoleyl ethanolamide-1	0.00439451	0.00763568	0.575523
1-Myristoyl-glycero-3-phosphocholine	0.00133369	0.00233035	0.572313
N-Acetylgalactosamine-2N-Acetylmannosamine-2N-Acetylglucosamine-2	0.0014007	0.00245492	0.570568
Sphingosine	0.00346442	0.00627198	0.552365
FA(14:1)-1-1FA(14:1)-2-1	-0.00594378	0.01092	0.544302
Guanidoacetic acid	0.00335406	0.00622502	0.538803
Isobutylamine	-0.0102147	0.0195606	0.522208
N-Methylproline	-0.00348659	0.00674111	0.517213
FA(26:2)	-0.0012939	0.00250779	0.515952
Estriol	0.000891002	0.0017442	0.510837
Methionine sulfoxide	0.00791657	0.0158453	0.499616
3-Hydroxytetradecanoic acid-12-Hydroxytetradecanoic acid-1	0.000592279	0.00118895	0.498153
Cholic acid	0.0121872	0.0249958	0.48757
cis-5,8,11,14,17-Eicosapentaenoic acidAbietic acid	-0.0113331	0.0232672	0.487085
Campesterol-2	-0.000723913	0.00149672	0.483666
Isocitric acid	-0.00593063	0.0123258	0.481156
Serotonin	0.00165597	0.00344592	0.48056
Gluconic acid	0.00372576	0.00775904	0.480183
Taurodeoxycholic acid	-0.00470583	0.00980815	0.479788
AC(13:1)	-0.00487246	0.010194	0.477973
Gly-Asp	0.00156012	0.00327465	0.476423
N-Acetylputrescine	0.0011082	0.00233276	0.47506
Diethylaminomalonic acid	0.00130814	0.00276194	0.473631
Gluconolactone	0.00137529	0.00293884	0.46797
3-Aminobutyric acid	-0.00462265	0.00989105	0.467357
Desmosterol-17-Dehydrocholesterol-1	0.0012732	0.00276855	0.45988
Thr	0.0354908	0.0787827	0.45049
Glucuronic acidGalacturonic acid	0.00310391	0.00690299	0.449647
21-Deoxycortisol-2Corticosterone-2Cortexolone-2	-0.00134605	0.00307216	0.438144
1,2-Dipalmitoyl-glycero-3-phosphoethanolamine-2	0.000865711	0.00202128	0.428298
Hydroxyproline	0.00891437	0.0208257	0.428047
Cystathionine	0.000421861	0.00100365	0.420327
γ-Butyrobetaine	-0.00419839	0.0100001	0.419835
N-Ethylglycine	-0.00160317	0.0039082	0.410207
Lathosterol	0.00275443	0.00673863	0.408752
Phe	0.0179667	0.0443013	0.405557
1-Methylhistidine3-Methylhistidine	0.0117692	0.0290555	0.405059
Gly-Gly	0.0026828	0.00668373	0.401393
3-Hydroxypropionic acid	-0.00302035	0.00758792	0.398047
o-Hydroxybenzoic acid	0.00430395	0.0108127	0.398046
15(S)-HETE-1	-0.00281975	0.00709786	0.397268
Leukotriene B4-2	0.00187585	0.00473194	0.396423
Glycodeoxycholic acid	-0.00544323	0.013946	0.390308
XC0017	0.000733985	0.00188358	0.389676
Astaxanthin	0.0034848	0.00903889	0.385534
Ser	0.0213201	0.0557361	0.382519
XC0132	0.00168729	0.00443181	0.380723
1,2-Distearoyl-glycero-3-phosphocholine-1	0.00177712	0.00469528	0.378491
Nervonic acid-1	-0.000768164	0.00206642	0.371737
Leu	0.0520059	0.140485	0.370188
XC0065	0.00090102	0.00244935	0.367861
Tyr-Glu	-0.000738829	0.00201013	0.367553
3-Hydroxytetradecanoic acid-2	-0.00177421	0.00486835	0.364438
XC0029	0.000845809	0.0023281	0.363304
4-Androsten-3,17-dione	-0.00174295	0.00480546	0.362702
AC(14:1)-3	-0.00104616	0.00290349	0.360311
FA(24:0)-1	-0.000358113	0.00099586	0.359602
5-Methoxyindoleacetic acid-2	0.000415371	0.00115585	0.359364
Isovalerylcarnitine	-0.00440854	0.0123801	0.356099
FA(12:0)-2	0.000757305	0.00213663	0.354439
Hexamine	-0.000912205	0.00257366	0.354439
Glycerophosphocholine	0.00266617	0.00763981	0.348984
1-Methyladenosine	0.00059765	0.00172779	0.345904
Uric acid	0.015054	0.0439375	0.342623
Leukotriene B4-1	0.00090341	0.00264333	0.34177
Betonicine	-0.00119302	0.00352629	0.338322
Urocanic acid	-0.000687495	0.0020352	0.337802
Betaine	-0.00904027	0.0269182	0.335842
1-Aminocyclopentanecarboxylic acid	0.00056236	0.00167469	0.335799
Gln	-0.0368426	0.11014	0.334507
Malvidin	0.000544382	0.00163382	0.333196
Octopine	-0.000742219	0.00222758	0.333195
S-Methylmethionine	-0.000630248	0.00189153	0.333195
Trigonelline	-0.00530909	0.0160604	0.33057
19-Methylarachidic acidHeneicosanoic acid	0.000269074	0.000816666	0.329479
Nalidixic acid	0.00128179	0.00389762	0.328865
Ile	0.029599	0.0903233	0.327701
Progesterone	-0.00220356	0.00683764	0.322269
FA(14:3)	-0.00564857	0.0175285	0.322251
Sarcosine	0.00163386	0.00513695	0.31806
Indole-3-carboxaldehyde-2	-0.00135101	0.00425766	0.317313
7-Dehydrocholesterol-3	0.00168562	0.00544426	0.309614
Formononetin 7-glucoside	0.000561103	0.00188513	0.297647
Glycitein	0.000497134	0.00167649	0.296533
β-Ala	-0.00254652	0.00858767	0.296532
Riboflavin	3.78115e-05	0.000128277	0.294764
1-Hexadecyl-2-acetyl-glycero-3-phosphocholine1-Stearoyl-glycero-3-phosphocholine	0.000862714	0.0029268	0.294764
Daidzein	0.000623327	0.00211827	0.294262
Hypotaurine	-0.00338561	0.0115389	0.293408
Caffeine	-0.00447752	0.0154871	0.289113
Piperidine	0.00200762	0.00701733	0.286095
Stachydrine	-0.00492987	0.0173259	0.284538
Pyridoxal	0.000547078	0.00192663	0.283956
Glucose 6-phosphate	0.0010778	0.00379566	0.283956
Phytosphingosine	0.000635333	0.00224087	0.283521
N-Acetylornithine	0.00200702	0.00714582	0.280866
4-(β-Acetylaminoethyl)imidazole	0.000574146	0.00207845	0.276238
FA(13:0)-1	-0.000426397	0.00160201	0.266164
Sphinganine	0.00124157	0.00474744	0.261524
3-Methoxytyrosine	0.000446915	0.00170999	0.261355
21-Hydroxypregnenolone-117α-Hydroxypregnenolone-1	0.00138672	0.00532846	0.260248
Uridine	0.00256249	0.0098771	0.259437
3-Amino-1,2,4-triazole	0.000808554	0.00312347	0.258864
Adenosine	0.00140713	0.00544323	0.25851
Asn	0.008773	0.0339981	0.258044
Ser-Glu	0.000902271	0.00351026	0.257038
3-Indoxylsulfuric acid	0.00259448	0.010145	0.25574
Cholesterol sulfate	0.00387563	0.0152054	0.254885
Hyodeoxycholic acid	-0.000397053	0.00157417	0.25223
Pelargonic acid	0.00121174	0.00484898	0.249896
Threonic acid	0.00283329	0.0115483	0.245343
5-Oxoproline	0.00467696	0.0192331	0.243172
Triethanolamine	0.00055926	0.00232402	0.240643
Quercetin	0.00154429	0.00648994	0.237951
Glycerol	0.010332	0.0441182	0.234189
Hypoxanthine	0.00551371	0.02368	0.232842
Kynurenic acid	-0.000531614	0.00232754	0.228402
Cyclohexylamine	-0.00187878	0.00835596	0.224843
S-Methylcysteine	0.00245198	0.0109056	0.224837
Asp	0.00709889	0.0317466	0.223611
Trimethylamine N-oxide	-0.00749406	0.0336566	0.222662
1-Methylnicotinamide	-0.0011381	0.00516802	0.22022
20α-Hydroxyprogesterone	-0.000830701	0.00385817	0.21531
Testosterone acetate-2	0.00133807	0.00631395	0.211923
Isovaleric acidValeric acid	0.00236302	0.0112217	0.210576
Mucic acid	-0.000942071	0.00453677	0.207652
3-Amino-2-piperidone	-0.000122685	0.000613392	0.200011
Argininosuccinic acid	-0.000170229	0.0008511	0.200011
Histamine	0.000268286	0.00134136	0.20001
Trilaurin-1	-0.00224871	0.0113454	0.198205
Muscimol	-0.000295029	0.00148933	0.198095
Dyphylline	0.0021181	0.0107234	0.197521
Decanoic acid	-0.000258385	0.00134836	0.191629
Xanthine	0.00249656	0.0131733	0.189517
Testosterone-1	0.00852815	0.0450314	0.189382
Cysteine glutathione disulfide	0.000730242	0.00394514	0.185099
N8-Acetylspermidine	-0.00044417	0.00241204	0.184147
XC0001	-0.000839191	0.00467429	0.179533
XC0120	0.00196832	0.0110182	0.178643
Theobromine	-0.00180417	0.0102195	0.176542
Sebacic acid	0.0100105	0.0572846	0.17475
Melamine	0.0012775	0.00746109	0.171222
Desmosterol-27-Dehydrocholesterol-2	0.00122207	0.00717293	0.170372
Alloisoleucine	-0.000636925	0.00377125	0.16889
Guanosine	-0.00199295	0.0119036	0.167424
Glycochenodeoxycholic acid	0.00417878	0.0250022	0.167136
Morpholine	-0.000404123	0.00242676	0.166528
Ricinoleic acid-1	-0.000493787	0.00300617	0.164258
β-Estradiol 17-glucuronide	0.000599291	0.00365544	0.163945
o-Aminophenol	-0.000289588	0.00177995	0.162694
SDMA	0.000540228	0.0033313	0.162167
Glu-Glu	-0.000330715	0.00206393	0.160236
Butyrylcarnitine	0.00104123	0.00657071	0.158465
Tartaric acid	-0.000877201	0.00562197	0.156031
Mannosamine	0.000459893	0.00297323	0.154678
15(S)-HETE-2	0.000381527	0.0025079	0.15213
Paraxanthine	-0.00229497	0.0157668	0.145557
Creatinine	0.00479232	0.034217	0.140057
Cystine	-0.00269547	0.0193767	0.139109
Lithocholic acid	-0.000175596	0.00127232	0.138012
Oleoyl ethanolamide-1	-0.00066441	0.00487322	0.136339
Alliin	-0.000787729	0.0058019	0.135771
N,N-Dimethylglycine	-0.00128021	0.00947344	0.135137
2-Oxoisovaleric acid	0.00211022	0.0159224	0.132532
Lactic acid	0.0221761	0.168413	0.131677
N6-Acetyllysine	0.000822986	0.00625477	0.131577
5-Aminoindole	0.000198216	0.00152774	0.129745
N2-Phenylacetylglutamine	0.000865289	0.00693532	0.124766
cis-4-Hydroxyproline	-0.000445362	0.00362018	0.123022
Tauroursodeoxycholic acid	-0.000283654	0.00230608	0.123003
N-Acetyl-β-alanine	0.000477432	0.00392061	0.121775
Creatine	0.0083078	0.068638	0.121038
Testosterone-2	-0.000632501	0.00525835	0.120285
Sphingomyelin(d18:1/16:0)	-0.000418219	0.00358915	0.116523
2-Hydroxytetradecanoic acid-2	-0.00015771	0.00142728	0.110497
N5-Ethylglutamine	-0.000557217	0.00546992	0.101869
α-Tocopherol	-0.0027337	0.0278754	0.0980685
Pyruvic acid	0.00290474	0.033718	0.0861481
Diethanolamine	0.00141858	0.0167135	0.0848763
Ethanolamine	0.00161348	0.0194744	0.0828513
Liquiritigenin	0.000135886	0.00185307	0.0733302
Glycoursodeoxycholic acid	0.000556351	0.0086322	0.0644507
Diosgenin	-0.000362099	0.00581802	0.0622375
Taurocholic acid	-0.000255438	0.0044551	0.0573361
Deoxycholic acid	-0.000498464	0.00888871	0.0560783
1,2-Distearoyl-glycero-3-phosphocholine-2	-0.000181905	0.00340863	0.053366
1-Methyl-4-imidazoleacetic acid	0.000158673	0.00308657	0.0514075
Cortisone	-0.000293252	0.00619381	0.047346
Cholesterol	0.00112377	0.024228	0.0463831
Carboxymethyllysine	-5.06128e-05	0.00121576	0.0416306
DatiscetinKaempferol	-5.79262e-05	0.00149963	0.038627
Glycocholic acid	0.00044084	0.0115026	0.0383252
XC0016	0.000550938	0.014997	0.0367365
Taurine	0.00148521	0.0417473	0.0355762
4-Methyl-2-oxovaleric acid3-Methyl-2-oxovaleric acid	-0.00051302	0.0144986	0.0353841
Pipecolic acid	0.000258153	0.00859059	0.0300507
γ-Glu-2-aminobutyric acid	-0.000142478	0.00603668	0.023602
Indole-3-acetic acid	-8.59456e-05	0.003673	0.0233993
Inosine	-0.000707816	0.0310852	0.0227702
O-Acetylhomoserine2-Aminoadipic acid	5.96721e-05	0.00313011	0.0190639
Betulinic acid	-5.20054e-05	0.00284279	0.0182938
Isobutyric acidButyric acid	-0.000170251	0.0110756	0.0153717
21-Hydroxypregnenolone-117α-Hydroxypregnenolone-2	-2.16265e-05	0.00251172	0.00861024
Taurochenodeoxycholic acid	9.69876e-05	0.0113707	0.00852961
